# Supplementary material for: Integrative transcriptomics nominates a 1R-MYB candidate associated with epidermal wax-related traits and osmotic-stress responses in Kentucky bluegrass
Source: Front Plant Sci. 2026 May 20;17:1817480. doi: 10.3389/fpls.2026.1817480 (PMC13229787; doi:10.3389/fpls.2026.1817480)
Supplement: Supplementary file 1 [file DataSheet1.xlsx]

## Sheet: Sheet1
Material	K.B.G	Arcadia	Jenny
The injury score	3.0 ± 0.6 b	1.8 ± 0.4 c	4.3 ± 0.5 a
The recovery score	2.2 ± 0.2 b	1.1 ± 0.6 c	4.1 ± 0.5 a
Decline rate of SOD activity	-32.4 ± 5.1% a	-27.2 ± 3.4% b	-34.7 ± 3.8% a
Decline rate of POD activity	-34.8 ± 2.4% a	-24.6 ± 4.2% b	-37.1 ± 2.2% a
Decline rate of chlorophyll content	-29.1± 3.5% b	-18.4± 2.8% c	-38.7± 4.2% a
