# Supplementary material for: Integrative transcriptomics nominates a 1R-MYB candidate associated with epidermal wax-related traits and osmotic-stress responses in Kentucky bluegrass
Source: Front Plant Sci. 2026 May 20;17:1817480. doi: 10.3389/fpls.2026.1817480 (PMC13229787; doi:10.3389/fpls.2026.1817480)
Supplement: Supplementary file 2 [file DataSheet2.xlsx]

## Sheet: Sheet1
Sample	Raw reads	Raw bases	Clean reads	Clean bases	Error rate(%)	Q20(%)	Q30(%)	GC content(%)
K1	50308844	7596635444	49849424	7425173490	0.0128	98.21	94.6	49.75
K2	49080000	7411080000	48327764	7226425944	0.0133	97.92	93.75	50.73
K3	50344560	7602028560	49852772	7417074786	0.013	98.14	94.4	50.12
L1	54711826	8261485726	54254028	8043144264	0.0129	98.19	94.57	49.93
L2	51582578	7788969278	51128592	7629558829	0.0129	98.2	94.57	50.09
L3	51644334	7798294434	51150166	7606895886	0.0129	98.17	94.49	50.46
W1	54052616	8161945016	53550580	7956446921	0.0128	98.23	94.66	50.13
W2	53666290	8103609790	53103206	7920676791	0.0128	98.23	94.65	49.96
W3	48586428	7336550628	48181336	7202710783	0.013	98.1	94.29	49.78
