# Supplementary material for: Integrative transcriptomics nominates a 1R-MYB candidate associated with epidermal wax-related traits and osmotic-stress responses in Kentucky bluegrass
Source: Front Plant Sci. 2026 May 20;17:1817480. doi: 10.3389/fpls.2026.1817480 (PMC13229787; doi:10.3389/fpls.2026.1817480)
Supplement: Supplementary file 3 [file DataSheet3.xlsx]

## Sheet: Sheet1
Type	Unigene	Transcript
Total number	228310	418423
Total base	168969421	348728290
Largest length (bp)	17013	17013
Smallest length (bp)	201	201
Average length (bp)	740.09	833.43
N50 length (bp)	1073	1253
E90N50 length (bp)	1966	1722
BUSCO Score	C: 76.8 [S: 74.6; D: 2.2]	C: 84.5 [S: 18.7; D: 65.8]
GC percent (%)	46.66	47.49
