# Supplementary material for: Integrative transcriptomics nominates a 1R-MYB candidate associated with epidermal wax-related traits and osmotic-stress responses in Kentucky bluegrass
Source: Front Plant Sci. 2026 May 20;17:1817480. doi: 10.3389/fpls.2026.1817480 (PMC13229787; doi:10.3389/fpls.2026.1817480)
Supplement: Supplementary file 4 [file DataSheet4.xlsx]

## Sheet: Sheet1
	Exp_Unigene number(percent)	Exp_Transcript number(percent)	All_Unigene number(percent)	All_Transcript number(percent)
GO	79990(0.3531)	174700(0.4205)	80366(0.352)	175659(0.4198)
KEGG	47434(0.2094)	102522(0.2468)	47645(0.2087)	103093(0.2464)
eggNOG	101950(0.4501)	226947(0.5463)	102430(0.4486)	228206(0.5454)
NR	116780(0.5155)	252207(0.6071)	117352(0.514)	253597(0.6061)
Swiss-Prot	68857(0.304)	157772(0.3798)	69116(0.3027)	158618(0.3791)
Pfam	59915(0.2645)	138019(0.3322)	60117(0.2633)	138747(0.3316)
Total_anno	120468(0.5318)	256836(0.6182)	121085(0.5304)	258273(0.6173)
Total	226529(1)	415443(1)	228310(1)	418423(1)
