# Supplementary material for: Integrative transcriptomics nominates a 1R-MYB candidate associated with epidermal wax-related traits and osmotic-stress responses in Kentucky bluegrass
Source: Front Plant Sci. 2026 May 20;17:1817480. doi: 10.3389/fpls.2026.1817480 (PMC13229787; doi:10.3389/fpls.2026.1817480)
Supplement: Supplementary file 5 [file DataSheet5.xlsx]

## Sheet: Sheet1
Difference group	Total DEGs	Up-regulated	Down-regulated
Arcadia vs Jenny	21149	10249	10900
K.B.G vs Arcadia	29713	14182	15531
K.B.G vs Jenny	7257	658	6599
