# Supplementary material for: Integrative transcriptomics nominates a 1R-MYB candidate associated with epidermal wax-related traits and osmotic-stress responses in Kentucky bluegrass
Source: Front Plant Sci. 2026 May 20;17:1817480. doi: 10.3389/fpls.2026.1817480 (PMC13229787; doi:10.3389/fpls.2026.1817480)
Supplement: Supplementary file 6 [file DataSheet6.xlsx]

## Sheet: Sheet1
Gene ID	Forward	Reverse
TRINITY_DN101625_c0_g2	GGGGCACTGAACGAGAAGAT	GTTCTTCCTCTCGACGACGC
TRINITY_DN10321_c0_g1	GCATCAGGGCAAGAAAGGCT	ATGAACAGCTCCGTCTCCAC
TRINITY_DN107418_c0_g2	GGACCGAGCAGTATGAGAAT	ACATGATACTTCCTCTGGCG
TRINITY_DN118720_c0_g1	AGGTCAGATAGGAGGAGGTC	GAGAACGGCAACACAAGCGG
TRINITY_DN121515_c0_g1	GCCTCGTCATCTTCTCCAGC	ATCTTGCCCCATCAACTGCC
TRINITY_DN13061_c0_g1	CGGTATGAAGGAGGCACTTG	TGGCAATAGCGGATGTGTAG
TRINITY_DN155687_c0_g2	CTGAGAGAAAGATGGGGAGG	TGGTGCTGCAGAACTCGTAG
TRINITY_DN21253_c0_g1	AATGCTTCCCACCTCTCAAG	GGCTGGTAAGATGGGTAAGG
TRINITY_DN30039_c0_g1	GGCATCATCATCTTCTCCTC	CGCTCATTCCTTCTCCACTG
TRINITY_DN3139_c4_g1	TGCCACACTCTTCCCCAATT	AGGAAGGCACAAGGTAAAAC
TRINITY_DN33514_c0_g3	CTGAAGGCACGAGTTGAGTT	CCAGCTTTCTTTTCAGGGTC
TRINITY_DN4164_c0_g1	GAGGGAGAAGGAGGAGAAGC	GGCCTTCCGATGACCAGATC
TRINITY_DN4164_c1_g1	GACCGCTACAAGGAACATAC	GCTGGGTCTTCTTTCCTCTG
TRINITY_DN48702_c0_g2	TTGCGCTGCTCGTCTTCTCC	CGAGAGACCAGTCAGCAATC
TRINITY_DN6247_c0_g1	CGCATCCTCATCGTCAACTG	GGGTAATGTTCTCGGTGCTG
TRINITY_DN64321_c0_g1	CTAAAGCAGCTGGAGGGAAG	CCGCCCCCATCATGTTCAAT
TRINITY_DN8368_c0_g3	ACAAGTCCATGATGCTCGGC	TTGGGGAGGTTCTTGCTGAG
TRINITY_DN8550_c0_g1	ATCGCGTTCGGGTCAGGTTT	GACGACGCTCTCAATCTTGG
TRINITY_DN8550_c0_g2	ACCTCATGCTCGCCAAGACC	CACCTGCAGCAAATCCTTGG
TRINITY_DN85524_c0_g1	GGCCCTACATCCCAGACTTC	GTGTTTCCGAACCGGTGCA
TRINITY_DN899_c0_g1	TGATGACGGACAATGACGAC	ACAACTGCACCATACGCATG
Q-PpMYBS3	TGAGCAGAAGGAAAAGAAGG	GAGGAGGAGGAAGTTGAATC
Q-CER1	ATCCTCCCGTCGTTGCTGCT	AGCAGCAACGACGGGAGGAT
Q-KCS6	ACCTCGTCCACATTCTCTGC	CATGAAGGTGGTGAAGGGCA
Q-LACS2	GGAGGGGACAAAGAAGCAGG	ACTTTCCTGCTGCTGTCCTG
Q-ABCG11	ATGCTCTTCCTCCTCTCCGG	GTTGACGCACCGCAGGAAGT
Q-PpUBQ	AGAAGAAGACCTACACCAAG	GGTTGTAAGGCGTAGGTGAG
hpt	ACACTACATGGCGTGATTTCAT	TCCACTATCGGCGAGTACTTCT
